# Supplementary material for: The Use of Polyimide as a Bonding Material to Improve the Mechanical Stability, Magnetic and Acoustic Properties of the Transformer Core Based on Amorphous Steel
Source: Polymers (Basel). 2024 Jun 28;16(13):1840. doi: 10.3390/polym16131840 (PMC11243792; doi:10.3390/polym16131840)
Supplement: Supplementary file 1 [file polymers-16-01840-s001.zip]

Archive with 1 entries (1 files):
- polymers-3029159-supplementary.pdf
